# Supplementary material for: Bioinformatics Identification and Expression Analysis of Acetyl-CoA Carboxylase Reveal Its Role in Isoflavone Accumulation during Soybean Seed Development
Source: Int J Mol Sci. 2024 Sep 23;25(18):10221. doi: 10.3390/ijms251810221 (PMC11432495; doi:10.3390/ijms251810221)
Supplement: Supplementary file 1 [file ijms-25-10221-s001.zip]

Archive with 3 entries (2 files):
- ijms-3171334-supplementary/
- ijms-3171334-supplementary/File S1.Protein sequences of ACC genes.pdf
- ijms-3171334-supplementary/ijms-3171334-supplementary.pdf
